# Supplementary material for: Negative Emotion Arousal and Altruism Promoting of Online Public Stigmatization on COVID-19 Pandemic
Source: Front Psychol. 2021 May 26;12:652140. doi: 10.3389/fpsyg.2021.652140 (PMC8187574; doi:10.3389/fpsyg.2021.652140)
Supplement: Supplementary file 1 [file Table_1.XLSX]

## Sheet: Sheet1
						PR					PS					AM					AG				GF				AT
No	sex	age	education	oversea	degree of understanding	PR1	PR2	PR3	PR4	PR5	PS1	PS2	PS3	PS4	PS5	AM1	AM2	AM3	AM4	AM5	AG1	AG3	AG4	GF5	GF1	GF2	GF3	GF4	AT1	AT2	AT3	AT4
1	F	18~25	Master and above	N	7	3	3	5	4	3	2	4	2	2	2	3	3	3	3	4	4	4	4	5	4	4	4	4	3	4	4	4
2	M	18~25	Bachor	N	5	5	5	5	5	5	5	5	5	5	5	5	5	5	5	5	5	5	5	5	5	5	5	5	5	5	5	5
3	M	18~25	Bachor	N	6	4	4	4	4	4	4	4	3	3	2	4	4	4	3	3	5	4	4	4	3	3	3	3	4	4	4	4
4	M	18~25	Master and above	N	8	3	3	3	3	3	3	3	3	2	1	2	2	2	2	3	4	3	3	3	4	3	3	3	3	4	4	3
5	F	18~25	Bachor	N	7	4	4	5	5	5	4	4	3	3	2	4	4	2	2	2	4	3	3	3	3	3	3	3	3	4	4	4
6	M	18~25	Master and above	N	10	5	5	5	5	5	4	5	5	4	3	3	4	3	3	4	5	3	4	4	4	3	4	3	4	4	4	4
7	M	18~25	Master and above	N	4	2	3	3	3	3	1	1	1	1	1	2	2	2	2	2	3	3	3	3	3	3	3	3	3	3	3	3
8	M	18~25	Master and above	N	7	4	4	4	3	4	3	4	4	4	3	4	4	3	3	3	4	3	4	4	3	3	3	3	4	4	4	4
9	F	18~25	Bachor	Y	5	4	4	4	4	4	2	4	2	2	2	2	4	2	2	2	3	3	3	3	4	4	4	4	4	3	3	3
10	F	18~25	Bachor	N	7	5	5	1	3	1	1	4	3	3	2	3	2	2	3	4	5	3	5	5	4	2	2	2	4	5	5	3
11	F	18~25	Bachor	N	7	5	5	5	3	1	3	3	3	3	3	4	3	4	3	4	4	4	4	4	4	4	4	4	4	4	4	4
12	F	18~25	Master and above	N	5	4	4	4	3	2	4	4	4	4	4	4	4	4	4	4	2	3	4	3	4	4	4	4	3	4	4	3
13	F	18~25	Master and above	N	6	2	4	4	3	4	2	3	3	3	3	4	4	3	3	3	4	4	4	3	3	3	4	3	3	4	4	4
14	F	18~25	Bachor	N	7	3	3	3	3	3	4	4	4	4	4	1	4	3	3	3	4	4	4	4	4	4	3	3	3	4	3	3
15	F	18~25	Master and above	N	7	4	4	5	3	4	3	4	4	4	3	4	4	4	4	4	2	4	4	4	1	5	5	5	4	4	4	4
16	F	18~25	Bachor	Y	6	5	4	5	4	5	5	5	4	4	3	4	4	3	4	4	5	3	5	5	4	2	3	4	4	4	4	4
17	F	18~25	Master and above	N	9	3	3	4	3	5	4	4	4	4	4	4	5	4	3	4	4	4	4	4	4	4	4	4	3	4	3	3
18	F	18~25	Bachor	N	6	4	3	4	2	2	4	4	4	4	4	3	3	3	2	2	4	1	4	4	3	1	1	4	3	4	4	3
19	M	18~25	Bachor	N	4	1	1	3	2	3	4	4	4	4	4	3	4	3	3	3	3	3	3	3	3	3	3	3	3	4	3	3
20	M	18~25	Bachor	N	7	4	4	4	3	4	4	5	4	4	2	3	4	3	3	5	5	5	5	5	2	2	2	2	3	5	5	5
21	M	18~25	Bachor	N	6	5	5	5	5	5	5	5	5	5	4	4	3	3	2	3	5	4	5	3	3	2	2	2	4	4	4	4
22	M	18~25	Bachor	N	9	3	3	3	3	3	3	3	3	3	3	3	3	3	3	3	3	3	3	3	3	3	3	3	3	3	3	3
23	M	18~25	Bachor	N	7	3	2	2	3	3	2	3	2	2	3	2	3	2	3	3	4	3	4	3	3	3	3	3	4	4	4	3
24	M	18~25	Bachor	N	8	5	5	5	5	5	3	5	2	2	1	5	3	3	2	5	5	5	5	5	4	1	4	4	5	5	5	5
25	M	18~25	Bachor	N	2	3	3	3	3	3	2	2	3	3	3	2	2	3	3	3	2	3	3	3	3	1	1	1	4	4	4	4
26	M	18~25	Bachor	N	5	1	3	3	4	2	2	3	2	3	3	3	2	3	3	3	3	3	3	4	3	2	2	2	3	3	3	4
27	M	26~30	Bachor	N	6	3	3	3	3	3	4	4	3	4	4	2	2	2	2	2	3	3	3	3	4	3	3	3	4	4	4	4
28	M	18~25	Middle School	N	8	3	3	3	3	3	4	4	4	4	4	4	4	4	4	4	4	4	4	4	3	3	3	3	3	3	3	3
29	M	18~25	Bachor	N	5	4	4	4	3	4	2	4	2	4	2	4	4	4	4	4	4	4	4	4	4	4	4	4	4	4	4	4
30	M	18~25	Bachor	N	2	3	3	3	3	3	3	3	3	3	3	3	3	3	3	3	3	3	3	3	3	3	3	3	3	3	3	3
31	M	18~25	Bachor	N	10	4	4	4	4	4	4	4	4	4	4	4	4	4	4	4	4	4	4	4	1	2	4	3	5	5	5	5
32	M	18~25	Bachor	N	5	3	3	3	3	3	2	2	3	4	2	3	2	4	3	2	2	2	3	3	3	3	3	2	3	3	3	3
33	M	18~25	Bachor	N	4	2	2	2	3	2	3	3	3	3	3	3	3	3	3	3	3	3	3	3	4	4	4	4	4	4	4	4
34	M	18~25	Bachor	Y	10	1	1	1	1	1	1	1	4	3	2	3	3	2	3	2	2	2	2	2	4	4	3	3	2	2	2	3
35	F	18~25	Bachor	N	6	4	4	3	3	5	4	4	3	3	3	4	3	4	4	4	4	3	4	2	3	3	3	3	3	4	4	3
36	F	18~25	Bachor	N	7	3	4	3	4	3	4	4	4	4	3	3	4	3	3	4	4	4	4	5	4	4	4	4	4	3	4	3
37	M	18~25	Bachor	N	6	4	4	4	4	4	4	4	5	5	4	4	4	3	3	3	4	4	4	4	4	3	3	4	4	4	4	4
38	M	18~25	Master and above	N	8	4	5	5	3	3	4	4	4	4	4	4	5	4	3	4	3	3	4	3	3	3	3	4	2	4	4	3
39	F	18~25	Bachor	N	5	3	3	3	3	3	3	3	3	3	3	3	3	3	3	3	3	3	3	3	3	3	3	3	3	3	3	3
40	M	18~25	Bachor	N	5	3	3	3	4	3	3	4	3	3	4	4	3	4	3	4	4	4	3	4	4	4	4	4	4	4	4	4
41	M	18~25	Bachor	Y	8	2	3	2	2	4	2	2	3	3	4	2	2	2	2	2	2	2	2	2	3	3	3	4	3	2	3	4
42	F	18~25	Master and above	N	10	5	5	5	4	4	4	4	4	4	3	4	4	4	3	4	5	4	4	5	3	4	3	4	3	4	4	3
43	M	18~25	Bachor	N	9	5	5	5	5	5	5	5	5	5	5	5	5	3	1	3	5	4	5	3	5	5	5	5	5	5	5	5
44	F	18~25	Bachor	N	4	5	5	5	3	5	4	4	4	4	4	1	1	1	1	1	5	5	5	5	4	4	4	4	4	4	4	4
45	F	18~25	Bachor	N	5	4	4	4	4	4	4	4	4	4	4	4	4	4	4	4	4	4	4	4	4	4	4	4	4	4	4	4
46	F	18~25	Master and above	N	5	2	3	3	2	3	3	4	4	4	4	3	4	2	2	2	3	4	4	3	3	3	3	4	4	4	4	4
47	M	18~25	Bachor	N	8	3	3	5	3	3	4	4	4	4	1	3	5	3	3	4	3	4	3	3	4	3	4	4	4	4	4	4
48	F	18~25	Master and above	N	4	3	3	3	3	3	4	4	4	4	4	3	4	3	2	2	3	3	3	2	3	3	2	2	3	3	3	3
49	M	18~25	Bachor	N	10	5	5	5	5	5	3	5	5	5	5	1	5	1	1	1	5	5	5	5	1	1	1	1	4	4	4	4
50	M	18~25	Middle School	N	8	3	4	4	3	3	4	4	3	4	2	2	2	2	1	3	4	4	4	3	4	4	3	3	5	5	4	5
51	M	26~30	Bachor	N	7	3	4	4	4	2	3	2	4	4	2	3	3	2	2	2	4	4	4	4	2	3	2	3	3	4	4	4
52	F	18~25	Master and above	N	6	2	3	3	3	3	2	4	3	3	1	1	2	2	2	2	3	2	2	2	2	2	2	2	3	4	3	3
53	F	18~25	Bachor	N	5	3	4	5	3	4	4	4	3	4	3	3	4	3	3	3	4	3	3	3	3	3	3	3	5	5	5	5
54	M	18~25	Master and above	N	8	5	5	5	5	5	4	4	4	2	2	2	2	2	2	2	3	3	3	3	2	2	2	2	5	5	5	5
55	M	31~40	Master and above	N	6	5	5	5	3	4	2	5	4	4	2	5	5	5	4	5	5	4	5	5	3	2	1	2	2	5	5	3
56	F	18~25	Master and above	N	5	4	4	4	2	4	4	4	4	3	3	4	3	2	2	4	3	3	4	3	4	3	4	4	4	5	3	4
57	F	18~25	Bachor	N	6	3	3	3	3	3	3	3	3	3	3	3	3	3	3	3	3	3	3	3	5	5	5	5	5	5	5	5
58	F	18~25	Bachor	Y	5	3	3	3	3	4	3	5	4	4	3	3	4	2	2	3	4	4	4	3	4	3	3	4	3	4	4	4
59	F	18~25	Master and above	N	7	3	4	4	3	4	4	4	3	3	2	4	3	2	2	3	3	3	3	3	3	3	3	3	4	4	3	3
60	F	18~25	Master and above	N	7	4	2	4	3	3	2	2	2	2	2	3	3	3	3	3	4	3	3	3	4	4	4	4	4	4	4	4
61	F	18~25	Bachor	Y	7	4	4	4	4	4	3	4	4	4	2	4	4	3	3	4	4	4	4	4	3	3	3	3	4	4	4	4
62	M	18~25	Bachor	N	7	4	4	5	2	4	5	5	4	4	4	3	2	2	3	3	3	4	4	2	4	2	4	3	2	2	4	4
63	F	18~25	Master and above	N	5	4	4	5	4	4	1	4	3	3	4	5	5	5	3	3	4	4	4	3	4	4	4	4	5	5	5	5
64	F	18~25	Master and above	Y	6	1	4	4	3	3	1	4	4	3	2	1	4	4	4	4	4	3	5	4	4	4	4	4	5	5	5	5
65	F	18~25	Master and above	N	6	4	4	4	3	3	3	3	3	3	4	3	4	3	3	4	4	4	5	3	3	5	4	3	4	4	4	4
66	F	18~25	Bachor	N	6	3	4	4	4	4	4	3	3	2	2	3	4	3	3	3	3	3	4	3	3	4	3	4	4	4	4	4
67	F	41~50	Master and above	Y	8	5	5	5	4	4	1	5	4	4	3	3	4	3	3	3	4	3	3	3	3	3	3	3	3	4	4	4
68	F	18~25	Bachor	N	7	3	4	5	3	2	5	5	5	4	5	5	5	5	5	5	4	5	5	5	4	4	3	4	5	5	5	5
69	F	18~25	Bachor	N	5	3	3	4	3	3	3	3	3	3	3	3	3	3	4	3	3	3	3	3	4	4	4	4	4	4	4	4
70	F	18~25	Bachor	N	6	3	3	4	3	4	4	5	4	4	4	4	4	3	3	4	3	4	3	3	3	3	3	3	4	4	4	4
71	F	18~25	Bachor	N	4	3	3	3	3	2	3	4	3	4	3	3	4	3	3	3	3	2	3	3	3	2	4	3	3	4	3	3
72	F	18~25	Bachor	N	8	3	3	4	4	2	3	4	3	3	2	2	3	2	2	2	5	5	4	4	3	3	3	3	3	4	4	4
73	F	18~25	Bachor	N	5	3	3	3	3	3	3	3	3	3	3	3	3	3	3	3	3	3	3	3	3	3	3	3	3	3	3	3
74	F	18~25	Bachor	N	7	4	4	5	4	4	5	5	5	5	3	3	5	3	3	3	5	3	5	5	3	3	3	3	5	5	3	3
75	F	18~25	Bachor	N	5	3	2	3	2	3	3	4	3	3	2	3	3	3	4	2	4	4	4	4	5	5	5	5	4	4	4	4
76	F	18~25	Bachor	N	5	3	4	5	4	4	2	2	2	2	2	3	3	2	1	2	4	3	4	3	3	3	2	2	3	3	4	3
77	F	18~25	Bachor	N	7	3	3	3	3	3	3	3	3	3	3	4	4	4	3	4	4	4	4	4	4	4	4	4	3	4	4	4
78	F	18~25	Bachor	N	5	4	5	4	3	3	4	4	3	3	3	3	4	3	4	3	4	4	4	4	4	4	4	4	4	4	4	4
79	F	18~25	Bachor	N	7	4	4	3	3	4	4	4	5	5	4	3	4	3	3	4	4	3	4	3	1	3	3	3	4	4	4	4
80	F	18~25	Bachor	N	5	3	4	4	4	4	4	4	4	4	4	3	4	3	3	3	3	3	3	3	3	3	3	3	3	3	3	3
81	F	18~25	Bachor	N	6	4	3	5	2	4	1	4	3	3	2	1	3	1	2	4	4	4	4	4	3	3	3	3	3	4	4	4
82	M	18~25	Bachor	N	2	3	3	3	3	3	4	4	4	4	4	3	4	3	3	3	3	3	3	3	3	3	3	3	3	3	3	3
83	F	18~25	Bachor	N	5	3	3	4	3	3	4	5	5	4	3	3	4	3	3	3	3	3	3	3	5	3	3	3	3	5	4	3
84	M	18~25	Bachor	N	8	3	3	4	3	4	3	4	4	4	4	3	4	3	4	4	4	4	4	4	3	3	4	4	3	4	4	3
85	F	18~25	Bachor	N	7	3	3	3	3	3	2	1	1	1	1	1	1	1	1	1	1	1	1	1	1	1	1	1	5	5	5	5
86	M	18~25	Bachor	N	6	5	4	5	4	4	4	4	4	4	4	3	3	3	3	4	4	4	4	5	4	4	4	4	3	4	4	4
87	F	18~25	Bachor	N	5	3	3	3	4	4	1	4	3	3	3	1	1	1	1	2	4	4	4	3	4	3	4	3	3	5	4	3
88	F	18~25	Middle School	N	3	3	3	3	3	3	3	3	3	3	3	3	3	3	3	3	4	4	4	4	3	3	3	3	3	3	3	3
89	F	18~25	Bachor	N	5	3	3	3	3	3	4	4	4	4	4	3	3	3	3	3	3	3	3	3	3	3	3	3	3	3	3	3
90	F	18~25	Bachor	N	7	5	5	5	4	5	1	4	4	4	4	5	5	4	4	4	5	5	5	5	4	4	4	4	4	4	4	4
91	M	18~25	Bachor	N	7	3	4	4	2	3	5	4	4	4	3	4	4	4	4	4	4	4	4	3	4	3	4	4	3	4	4	3
92	F	18~25	Master and above	N	8	4	4	4	4	4	3	4	4	4	3	3	4	3	3	4	4	5	4	3	4	4	4	3	5	5	5	5
93	M	18~25	Middle School	Y	7	4	4	5	4	2	5	4	5	4	4	3	4	3	4	3	4	4	4	3	4	4	4	5	4	5	4	4
94	F	18~25	Bachor	N	4	4	4	3	3	4	4	4	4	4	3	3	4	2	2	3	4	3	4	3	2	2	2	2	3	3	3	3
95	M	18~25	Bachor	N	7	1	2	5	3	2	4	4	4	3	2	5	4	3	3	4	5	4	5	4	3	3	3	3	5	5	5	5
96	M	18~25	Bachor	N	4	3	3	4	2	2	4	4	3	3	3	3	3	2	2	2	4	3	2	2	3	3	3	3	4	5	4	4
97	M	18~25	Higher education	N	6	3	3	3	3	3	2	3	3	2	3	2	3	3	3	2	2	3	2	3	3	3	3	2	2	3	2	3
98	M	18~25	Bachor	N	5	4	4	4	4	4	4	4	4	4	4	4	4	4	4	4	4	4	4	4	4	4	4	4	3	4	3	3
99	F	18~25	Higher education	N	5	2	3	3	3	4	3	2	3	3	3	3	3	3	3	4	4	3	3	3	3	3	3	3	3	3	3	3
100	M	18~25	Bachor	N	2	3	3	4	3	3	4	4	4	4	4	4	4	3	2	4	4	4	4	3	4	4	4	4	3	4	4	3
101	F	18~25	Bachor	N	6	3	2	3	3	3	4	4	4	3	3	3	3	3	3	3	4	3	3	3	3	3	3	3	3	4	4	3
102	M	18~25	Bachor	N	7	3	3	4	3	4	3	4	4	4	3	3	4	3	3	3	3	4	4	3	4	4	4	4	4	4	4	4
103	F	18~25	Bachor	N	5	3	3	3	3	3	4	4	4	4	4	3	4	3	3	3	3	3	3	3	3	3	3	3	2	2	2	2
104	M	18~25	Bachor	N	5	3	3	4	4	3	4	4	4	4	4	3	4	4	2	2	3	3	3	3	2	2	2	2	4	4	4	4
105	M	18~25	Bachor	N	7	4	3	4	4	4	2	5	5	5	5	4	4	3	2	3	5	5	5	5	2	2	2	2	4	4	4	4
106	M	18~25	Bachor	N	2	3	3	3	2	2	3	4	3	2	2	3	2	2	2	2	2	2	2	2	3	3	3	3	3	4	3	2
107	M	18~25	中专	N	5	3	4	3	4	4	4	4	4	4	4	4	4	3	3	3	5	4	5	5	2	2	2	2	4	4	4	4
108	F	18~25	Bachor	N	4	3	3	3	3	3	4	4	4	4	4	4	4	4	4	4	4	3	4	4	3	4	3	4	4	4	4	4
109	M	18~25	Bachor	N	5	3	4	4	3	4	4	4	4	4	3	3	4	3	4	4	4	4	4	3	3	3	3	3	4	4	4	4
110	M	18~25	Bachor	N	7	3	3	4	3	3	4	4	4	4	4	3	4	3	3	3	3	3	3	3	3	3	3	3	3	4	4	4
111	F	18~25	Bachor	N	6	4	4	4	3	4	3	4	4	4	4	4	4	4	3	4	3	3	3	3	3	3	3	3	4	4	4	3
112	M	18~25	Bachor	N	1	3	3	3	3	3	3	3	3	3	3	3	3	3	3	3	3	3	3	3	3	3	3	3	3	3	3	3
113	M	18~25	Bachor	N	6	3	3	4	3	4	2	3	2	2	2	3	3	2	3	2	4	3	4	4	3	3	3	3	4	5	4	3
114	M	18~25	Higher education	N	5	4	4	4	4	4	5	4	4	3	2	4	4	3	3	4	4	4	4	3	3	3	3	3	4	4	4	3
115	F	18~25	Bachor	N	8	3	3	4	2	4	3	4	4	4	2	3	4	3	2	3	4	3	5	4	2	2	2	2	4	4	4	3
116	M	18~25	Middle School	N	9	1	1	5	5	5	4	4	4	4	3	4	4	4	4	4	4	4	4	4	4	4	4	4	4	4	4	4
117	M	18~25	Bachor	Y	4	3	3	3	2	2	4	3	3	3	2	2	2	2	2	2	2	3	2	1	2	2	2	1	3	5	4	4
118	M	18~25	Bachor	N	6	1	1	3	1	4	4	4	3	3	2	3	4	2	1	2	5	3	4	3	3	3	3	3	4	4	4	4
119	F	18~25	Bachor	N	7	4	4	4	4	4	4	4	3	4	3	4	4	4	4	4	3	4	4	4	4	3	3	3	4	4	4	4
120	M	18~25	Bachor	N	7	1	1	1	1	1	1	4	5	5	2	1	3	2	4	4	5	5	5	5	1	1	1	1	4	4	4	4
121	M	18~25	Bachor	N	7	3	3	4	2	2	3	4	2	2	2	4	4	2	2	3	5	2	5	4	4	2	3	4	4	4	3	3
122	M	18~25	Bachor	N	6	3	3	3	3	3	4	4	4	4	4	3	4	4	4	3	4	4	4	4	4	4	4	4	4	4	4	4
123	M	18~25	Higher education	N	5	5	5	5	5	5	5	5	5	5	5	3	3	2	2	2	5	3	4	4	3	3	3	3	3	5	5	2
124	M	18~25	Bachor	N	3	3	3	4	2	3	4	4	3	3	2	2	3	2	2	2	4	4	4	3	3	3	3	4	3	4	4	4
125	M	18~25	Bachor	N	7	4	3	5	2	5	5	5	5	5	3	3	5	3	3	4	4	5	4	4	4	4	4	4	5	5	5	5
126	M	18~25	Bachor	N	7	4	3	4	4	4	4	4	4	4	2	2	3	2	2	3	3	3	4	3	2	2	2	2	4	4	4	4
127	M	18~25	Middle School	N	6	3	3	3	3	3	3	3	3	3	3	3	3	3	3	3	3	3	3	3	3	3	3	3	3	3	4	4
128	F	18~25	Bachor	N	6	4	4	4	4	4	4	4	4	4	4	4	4	4	4	4	4	4	4	4	4	4	4	4	4	4	4	4
129	M	18~25	Bachor	N	4	4	4	4	4	4	3	3	3	3	3	3	4	3	3	4	5	4	4	4	3	3	3	3	3	4	4	4
130	M	18~25	Bachor	N	5	1	1	1	1	1	1	1	1	1	1	1	1	1	1	1	1	1	1	1	1	1	1	1	1	1	1	1
131	M	18~25	Bachor	N	6	4	4	4	4	4	2	3	2	2	2	3	3	3	3	3	3	3	4	2	3	3	3	3	3	4	4	3
132	M	18~25	Higher education	N	5	4	4	4	4	2	3	3	3	3	3	3	3	3	3	3	3	3	3	3	3	3	3	3	3	3	3	3
133	M	18~25	Middle School	N	5	3	3	3	3	3	1	4	3	3	2	3	3	2	2	2	5	3	3	3	2	2	2	2	4	4	4	4
134	M	18~25	Bachor	N	5	3	3	3	2	2	4	5	5	5	5	3	4	3	3	3	4	3	4	3	3	3	3	3	3	3	3	3
135	M	18~25	Bachor	N	7	3	3	3	3	3	3	3	3	3	3	3	3	3	3	3	3	3	3	3	3	3	3	3	3	3	3	3
136	M	18~25	Bachor	N	7	2	4	4	3	4	2	3	3	3	3	2	3	3	3	4	3	4	4	3	2	3	3	3	3	4	3	3
137	F	18~25	Master and above	N	5	4	4	4	4	4	4	4	4	4	4	3	4	3	3	4	4	3	3	3	4	3	4	3	4	4	4	4
138	F	18~25	Bachor	N	5	3	3	3	3	3	3	2	2	2	2	3	3	3	3	3	3	3	3	3	3	3	3	3	4	4	4	4
139	M	18~25	Bachor	N	5	4	3	5	3	4	4	4	5	4	4	4	5	4	3	4	5	3	4	5	4	4	4	4	4	4	4	5
140	F	18~25	Bachor	N	7	3	3	5	3	3	4	4	4	4	3	4	3	3	3	3	5	4	5	4	3	3	3	3	4	4	4	3
141	M	18~25	Higher education	N	5	3	4	5	2	4	4	4	4	4	3	4	4	4	4	4	4	3	4	4	5	4	4	4	4	4	4	4
142	M	18~25	Bachor	N	7	4	3	3	3	2	2	2	2	2	2	3	4	3	2	4	5	5	5	5	1	1	1	1	5	5	5	5
143	M	18~25	Higher education	N	7	5	5	4	4	5	5	5	5	5	5	4	5	4	4	3	3	2	3	3	1	4	4	4	4	5	5	4
144	M	18~25	初中	N	3	4	4	4	1	3	4	4	4	4	3	3	4	3	2	3	3	3	3	3	3	3	3	3	3	3	3	3
145	F	18~25	Bachor	N	10	5	5	5	5	5	4	5	5	5	3	5	3	5	5	5	5	3	5	3	3	3	3	3	4	4	4	4
146	F	18岁以下	Higher education	N	6	1	5	5	4	4	1	3	3	3	3	4	3	3	3	3	5	5	5	3	3	3	3	4	4	4	4	4
147	F	18~25	中专	N	5	4	4	4	4	3	2	4	3	3	3	3	4	3	2	3	4	4	4	4	3	3	3	3	3	4	3	3
148	M	18~25	Bachor	N	5	5	5	5	5	5	3	3	4	2	2	3	3	3	2	2	4	3	4	4	3	3	3	3	3	3	3	3
149	M	18~25	Bachor	N	5	3	3	3	3	3	3	3	3	3	3	3	3	3	3	3	3	3	3	3	3	3	3	3	3	3	3	3
150	F	18~25	Bachor	N	4	3	4	4	4	3	3	3	3	3	3	3	3	3	3	4	4	3	4	3	3	3	3	3	4	4	3	3
151	M	18~25	Bachor	Y	4	1	3	2	4	3	2	3	4	2	3	2	3	2	3	2	2	4	3	2	2	4	4	2	2	3	3	2
152	F	18~25	Bachor	N	5	4	4	4	3	3	4	4	4	4	4	2	4	3	1	3	4	2	3	4	2	2	2	2	3	3	3	3
153	M	18~25	Bachor	N	6	3	3	3	3	3	3	3	3	3	3	3	3	3	3	3	3	3	3	3	3	3	3	3	3	3	3	3
154	F	18~25	Bachor	N	7	5	5	5	5	5	5	5	5	5	5	5	5	3	5	5	5	5	5	5	4	4	4	4	4	4	4	4
155	M	18~25	Bachor	N	7	4	4	4	3	3	3	3	3	3	3	3	3	3	3	3	3	3	3	3	3	3	3	3	3	4	4	4
156	M	18~25	Bachor	N	5	1	1	1	1	1	2	3	3	2	3	3	3	3	3	3	2	2	2	3	4	4	4	4	3	3	3	3
157	F	18~25	Bachor	N	6	1	3	3	3	3	4	4	4	4	4	3	4	2	2	2	3	3	3	3	2	3	2	2	3	4	3	4
158	F	18~25	Bachor	N	9	5	3	5	3	5	5	5	4	5	4	4	2	3	4	5	5	5	5	4	5	5	4	3	4	5	5	5
159	F	18~25	Bachor	N	6	4	4	4	3	3	4	5	4	4	4	3	4	3	3	4	5	4	4	3	4	3	4	4	3	4	4	4
160	F	18~25	Bachor	N	6	3	4	5	4	3	4	4	4	4	2	4	1	3	5	5	5	5	5	5	2	2	2	1	4	5	5	3
161	F	18~25	Bachor	N	8	4	4	4	3	4	1	4	4	4	3	3	4	3	4	4	5	3	5	3	4	4	4	4	4	4	4	4
162	F	18~25	Bachor	N	6	3	3	4	4	3	4	4	4	5	4	3	5	4	3	4	4	3	5	5	4	3	3	4	4	5	4	3
163	M	18~25	Bachor	N	8	1	1	1	1	1	4	5	4	4	3	4	5	4	4	4	4	4	3	3	4	4	4	4	5	5	5	5
164	F	18~25	Bachor	N	6	5	5	5	3	5	4	4	4	4	4	3	4	3	3	5	5	5	5	5	4	4	4	4	4	4	4	4
165	F	18~25	Bachor	N	7	3	3	3	3	3	4	4	4	4	3	4	4	4	3	4	4	4	4	3	4	4	4	3	5	5	5	5
166	F	18~25	Bachor	N	8	3	4	4	3	4	4	4	4	4	3	1	2	1	1	2	4	3	4	3	3	3	3	3	4	4	4	4
167	F	18~25	Bachor	N	6	3	3	4	3	3	3	4	4	3	3	3	4	3	3	3	3	3	3	3	3	3	3	3	3	4	3	3
168	F	18~25	Middle School	Y	6	5	5	5	5	3	4	4	4	4	4	4	4	4	4	4	4	4	4	4	4	4	4	4	4	4	4	4
169	M	18~25	Bachor	N	5	4	4	4	4	4	4	4	4	4	4	4	4	4	4	4	4	4	4	4	4	4	4	4	4	4	4	4
170	F	18~25	Master and above	N	7	4	4	4	3	3	4	4	4	4	4	4	4	4	4	4	4	4	4	4	4	4	4	4	4	4	4	4
171	F	18~25	Bachor	N	6	4	2	4	4	2	4	4	4	4	4	3	4	4	4	4	4	4	4	4	4	4	4	4	4	4	4	4
172	F	18~25	Bachor	N	3	3	3	4	3	3	4	4	4	4	4	4	4	4	4	4	3	3	3	3	3	3	3	3	3	3	3	3
173	F	18~25	Bachor	N	7	3	3	3	3	3	4	4	4	4	4	4	4	4	4	4	4	4	4	4	4	4	4	4	3	4	4	3
174	M	18~25	Bachor	N	5	3	3	3	3	2	3	3	3	3	3	2	2	2	2	2	2	2	2	2	2	2	2	2	2	3	3	3
175	F	18~25	Bachor	N	7	3	3	3	3	3	4	4	4	4	4	4	3	4	3	3	3	4	3	3	3	3	3	3	3	4	3	3
176	F	18~25	Bachor	Y	5	1	4	4	4	1	5	5	5	5	5	3	4	3	3	3	3	3	3	3	3	3	3	3	3	3	3	3
177	F	18~25	Bachor	N	6	5	5	5	3	5	2	5	5	4	3	5	5	4	3	4	4	4	4	5	3	3	3	3	3	4	3	3
178	F	18~25	Bachor	N	7	4	4	4	3	4	4	4	4	4	4	3	4	3	3	4	4	4	4	4	4	2	3	2	4	4	4	4
179	F	18~25	Bachor	N	6	4	4	4	3	4	4	4	3	3	3	4	4	3	4	4	4	4	4	3	4	4	4	4	4	4	4	4
180	F	18~25	Bachor	N	7	4	5	5	4	4	2	4	2	2	2	3	4	3	3	4	4	4	4	4	3	3	4	4	3	4	4	4
181	F	18~25	Bachor	N	5	4	4	4	3	4	4	4	3	3	2	3	3	3	3	3	3	3	3	3	3	3	3	3	3	4	4	3
182	F	18~25	Bachor	Y	8	4	3	4	3	3	4	4	4	4	4	3	4	3	3	3	3	4	3	3	3	3	3	4	3	4	4	4
183	F	18~25	Bachor	N	7	4	4	4	4	4	4	3	3	3	3	3	3	3	3	3	3	4	3	3	3	3	3	3	4	4	4	4
184	F	18~25	Bachor	N	5	3	3	3	3	3	4	4	4	3	2	2	2	2	2	3	3	3	3	3	3	4	4	4	2	4	4	4
185	F	18~25	Bachor	N	6	5	5	5	3	3	5	5	5	5	5	4	4	4	4	3	5	2	5	5	4	4	4	4	4	4	4	4
186	F	18~25	Bachor	N	6	5	5	5	5	3	5	5	5	5	4	3	3	3	3	3	5	3	5	5	5	5	5	5	5	5	5	5
187	F	18~25	Bachor	N	7	5	4	4	3	5	5	5	5	5	5	4	5	3	3	5	5	5	5	5	3	4	3	3	3	3	4	4
188	F	18~25	Bachor	N	5	4	4	4	2	3	3	3	3	4	3	3	4	3	3	3	3	3	4	3	3	4	3	3	4	4	4	4
189	F	18~25	Bachor	N	6	3	3	3	3	3	4	4	4	4	2	3	2	2	2	2	4	2	4	3	2	3	3	2	3	4	3	3
190	F	18~25	Bachor	N	5	4	4	4	4	4	4	4	4	4	4	3	3	3	3	3	3	3	3	3	3	3	3	3	3	4	4	4
191	F	18~25	Bachor	N	7	5	5	5	5	5	5	4	4	4	4	4	3	4	4	4	4	4	5	4	4	3	4	4	3	4	4	4
192	F	18~25	Bachor	N	2	3	4	4	3	2	4	3	3	2	3	3	2	3	3	3	3	3	4	3	3	4	4	3	3	3	3	3
193	F	18~25	Bachor	N	6	1	3	3	3	3	2	4	4	3	3	3	3	3	3	3	4	4	3	4	3	3	2	2	4	4	4	4
194	M	31~40	Master and above	N	7	2	3	3	4	3	5	5	5	5	5	3	3	2	3	3	5	3	5	4	5	4	2	3	3	4	4	4
195	F	26~30	Bachor	Y	5	4	4	5	4	5	4	4	4	3	3	3	3	3	3	4	4	4	4	4	2	2	2	2	4	4	4	4
196	M	31~40	Bachor	N	7	3	4	4	3	4	5	4	4	4	4	2	4	3	4	4	4	3	4	4	3	3	3	4	4	4	4	4
197	F	26~30	Master and above	N	5	4	3	3	2	3	4	4	4	4	4	2	3	2	2	2	4	3	3	3	3	3	3	3	4	3	4	4
198	M	31~40	Master and above	Y	7	3	3	4	2	4	4	4	4	4	2	2	4	2	2	4	3	3	3	2	2	2	2	2	4	4	4	4
199	F	26~30	Master and above	N	5	5	4	5	2	3	5	5	5	5	4	3	1	1	1	1	3	2	2	3	3	3	3	5	5	5	5	4
200	M	31~40	Master and above	N	4	2	2	2	2	2	4	4	4	3	3	3	3	3	2	4	3	3	3	3	3	3	3	3	4	4	4	4
201	F	31~40	Master and above	Y	8	4	4	5	1	3	5	5	5	5	5	4	4	3	4	4	5	4	5	4	1	1	1	1	4	4	4	4
202	M	41~50	Master and above	N	6	5	5	5	5	5	5	4	3	3	1	4	4	3	1	1	5	2	4	4	5	2	4	4	5	5	5	5
203	M	26~30	Master and above	N	10	3	3	3	3	3	1	1	1	1	1	1	1	1	1	1	1	1	1	1	1	1	1	1	3	3	3	3
204	M	31~40	Master and above	N	7	1	3	4	2	2	4	4	4	4	4	3	4	2	2	3	3	3	2	1	3	3	3	3	4	4	4	4
205	F	26~30	Bachor	Y	7	3	3	3	5	3	3	5	3	3	3	3	5	3	3	4	4	2	2	2	3	3	3	3	5	5	5	5
206	M	31~40	Master and above	Y	5	3	3	3	2	3	2	2	2	2	2	2	5	2	2	4	3	3	4	4	4	2	4	4	4	4	4	4
207	F	31~40	Master and above	Y	6	3	3	3	2	2	4	3	3	3	3	3	3	3	3	2	3	3	3	3	3	3	2	2	3	4	4	3
208	M	41~50	Master and above	Y	10	3	3	3	3	3	2	2	2	2	2	1	2	2	1	1	2	2	2	2	1	1	1	1	4	4	4	4
209	M	31~40	Master and above	Y	9	4	4	4	3	4	5	5	4	4	4	3	3	3	3	3	4	4	3	3	3	3	3	3	3	4	4	4
210	M	51~60	Master and above	Y	8	2	2	4	2	2	4	4	4	4	2	2	4	2	2	4	4	2	2	1	2	1	1	4	4	4	4	4
211	M	31~40	Master and above	Y	8	3	3	4	4	3	4	4	4	4	4	3	4	4	4	4	4	4	4	4	4	4	4	4	4	4	4	4
212	F	31~40	Master and above	Y	5	5	4	5	5	3	5	5	5	5	5	1	1	3	3	1	5	4	5	4	1	2	2	2	4	4	4	4
213	F	41~50	Master and above	N	7	3	4	3	1	3	4	5	5	5	4	3	3	3	2	2	2	2	3	4	4	3	3	3	4	4	4	4
214	M	41~50	Master and above	Y	7	5	5	5	4	5	5	5	4	5	5	4	5	4	4	4	5	5	5	5	5	5	5	5	3	4	4	4
215	F	31~40	Master and above	Y	10	5	5	5	5	5	5	5	5	5	5	5	5	5	5	5	5	5	5	5	5	5	5	5	4	4	4	4
216	F	31~40	Master and above	Y	8	2	1	2	2	3	3	4	3	2	3	3	2	2	2	2	4	2	3	2	2	2	2	2	3	4	4	4
217	M	41~50	Master and above	Y	9	2	2	2	2	2	2	2	2	2	2	4	4	4	4	4	2	2	2	2	4	4	4	4	4	4	4	4
218	F	26~30	Bachor	Y	5	3	3	4	3	4	4	4	3	2	2	2	2	2	3	4	4	4	3	3	2	2	2	2	4	4	4	4
219	F	31~40	Master and above	Y	6	5	5	5	5	1	4	4	4	4	4	3	4	4	3	5	4	3	4	4	3	3	4	4	4	4	4	4
220	F	31~40	Master and above	Y	5	2	2	4	1	3	3	4	2	2	2	3	3	3	2	3	4	3	4	4	4	4	4	4	4	4	4	4
221	M	18~25	Bachor	N	8	1	1	1	2	2	1	1	1	1	1	1	1	1	1	1	3	1	1	1	1	1	1	1	5	4	4	4
222	F	31~40	Master and above	Y	8	4	4	4	4	4	5	5	5	5	5	4	5	4	3	4	4	4	4	4	4	4	5	5	3	4	3	4
223	M	41~50	Higher education	N	8	4	4	4	4	4	4	4	4	4	2	3	4	3	3	3	4	3	4	4	4	4	4	4	4	4	4	4
224	F	31~40	Master and above	Y	7	5	5	5	5	5	4	4	4	4	4	1	4	1	1	4	4	1	4	4	4	4	5	4	4	4	4	4
225	F	31~40	Master and above	N	10	3	3	3	3	3	5	4	4	4	3	3	4	3	2	3	3	3	3	3	3	3	3	3	4	4	4	4
226	F	41~50	Master and above	N	10	1	3	1	4	3	5	5	5	5	5	3	3	3	3	3	3	3	3	3	4	4	4	3	4	4	4	4
227	M	31~40	Bachor	N	9	3	4	3	2	3	3	5	5	5	5	3	4	2	3	3	4	4	4	3	4	3	3	4	4	4	4	4
228	F	31~40	Master and above	N	7	1	1	1	1	1	1	1	4	4	2	4	4	4	4	4	4	4	4	4	4	4	4	4	4	4	4	4
229	F	41~50	Master and above	Y	6	3	4	4	3	3	4	4	4	3	3	3	4	3	3	3	4	3	3	3	4	3	3	3	3	4	4	4
230	F	31~40	Master and above	Y	5	4	4	4	3	4	4	4	4	4	4	3	3	3	2	3	4	4	3	3	3	3	3	3	4	4	4	4
231	M	31~40	Master and above	N	4	2	2	2	2	2	1	2	3	3	3	3	2	2	2	3	3	3	3	3	1	3	3	3	3	3	3	3
232	F	31~40	Master and above	Y	7	3	3	4	2	4	5	5	5	5	3	3	4	2	2	2	4	4	4	4	4	3	3	3	5	5	5	5
233	F	41~50	Master and above	Y	8	3	3	3	3	3	4	4	4	4	4	3	4	3	3	3	3	3	3	3	4	4	3	4	4	4	4	4
234	F	31~40	Master and above	N	7	4	4	4	4	4	5	5	5	5	3	3	3	3	3	3	3	4	3	3	3	3	3	3	4	4	4	4
235	M	31~40	Master and above	N	9	5	5	5	5	5	4	4	4	4	4	4	4	4	4	4	5	4	4	4	3	1	1	1	4	4	4	4
236	M	31~40	Bachor	N	7	1	1	1	1	1	5	5	5	5	5	5	5	5	5	5	5	5	5	5	5	5	5	5	5	5	5	5
237	M	31~40	Master and above	N	10	5	5	5	5	5	5	5	5	5	5	5	5	5	5	5	3	3	3	3	5	5	4	4	4	5	5	4
238	F	41~50	Master and above	Y	10	1	1	1	1	1	5	5	5	5	5	5	5	5	5	5	5	5	5	5	5	5	5	5	3	3	3	3
239	F	31~40	Master and above	Y	6	5	5	4	3	3	4	4	2	2	2	2	2	2	2	3	5	4	4	3	2	2	2	2	3	4	4	4
240	F	31~40	Master and above	N	8	1	1	1	1	1	5	5	5	5	5	5	5	4	5	5	5	5	5	5	3	5	3	3	5	5	5	5
241	F	31~40	Master and above	N	7	3	3	4	4	3	4	4	4	4	3	4	4	3	3	4	4	4	4	4	4	3	4	4	3	4	4	4
242	F	31~40	Master and above	N	8	4	4	5	5	4	5	5	5	5	5	4	4	4	5	5	5	4	5	4	5	5	5	5	4	4	4	4
243	M	31~40	Master and above	Y	4	2	3	2	2	2	3	2	3	3	3	3	2	3	3	2	3	2	3	3	2	3	3	2	3	2	2	3
244	F	41~50	Bachor	N	10	1	3	5	4	4	5	5	5	5	3	4	4	3	3	4	5	5	5	5	4	4	4	5	4	4	4	4
245	F	31~40	Master and above	Y	5	4	4	4	3	4	2	2	2	2	2	3	3	2	2	3	4	3	4	4	4	2	3	3	4	4	4	4
246	F	18~25	Bachor	N	3	4	4	4	4	4	4	4	4	4	4	4	4	4	4	4	3	3	3	3	3	3	3	3	4	4	4	4
247	M	18~25	Bachor	N	7	3	3	1	1	2	1	4	4	4	2	4	4	4	3	4	4	3	4	4	4	3	3	3	4	4	4	4
248	M	18~25	Bachor	Y	4	3	3	3	3	4	3	3	3	3	2	2	3	2	2	2	3	3	4	3	2	2	2	2	4	4	4	4
249	M	18~25	Bachor	N	4	2	2	3	2	2	2	5	4	4	1	3	4	3	2	2	4	3	4	2	3	3	5	4	3	4	4	3
250	M	18~25	Master and above	Y	6	4	4	4	3	3	4	4	4	4	4	3	4	3	3	3	3	4	4	3	2	2	2	2	3	4	4	3
251	M	18~25	Bachor	N	5	3	3	4	3	3	3	3	3	4	3	3	4	3	3	4	4	3	4	3	3	3	3	3	4	4	4	3
252	M	18~25	Bachor	Y	9	5	5	5	5	5	3	3	3	3	3	5	5	5	5	5	3	3	3	4	5	5	5	5	5	5	5	5
253	F	18~25	Bachor	N	3	5	5	5	2	2	5	5	5	5	4	4	5	4	3	3	5	3	4	3	3	3	3	3	4	4	4	4
254	M	18~25	Bachor	N	4	3	3	3	3	3	3	3	3	3	3	3	3	3	3	3	3	3	3	3	3	3	3	3	3	3	3	3
255	M	18~25	Bachor	N	5	3	4	4	3	3	4	4	3	3	3	4	3	3	4	3	3	4	3	3	4	4	4	3	4	4	4	4
256	M	18~25	Bachor	Y	6	3	4	3	3	3	4	3	3	3	3	3	3	3	3	3	3	2	3	3	3	3	3	3	3	4	4	3
257	M	18~25	Bachor	N	4	2	2	2	2	2	3	3	3	3	2	3	3	3	3	3	3	3	3	3	2	2	2	2	3	4	4	3
258	M	18~25	Bachor	Y	10	2	2	3	4	5	5	5	5	3	1	1	1	1	1	1	3	2	1	1	1	1	1	1	1	4	3	2
259	M	18~25	Middle School	N	6	3	3	3	3	3	3	3	3	3	3	3	3	3	3	2	3	3	3	3	3	3	3	3	3	5	4	4
260	F	18~25	Bachor	N	6	4	4	4	3	3	3	3	3	3	3	4	3	3	3	3	4	3	4	3	3	3	3	3	3	4	4	4
261	M	18~25	Bachor	N	3	3	3	3	2	3	3	4	4	4	2	3	4	3	2	2	4	3	4	3	4	4	5	5	4	4	4	4
262	F	18~25	中专	N	3	4	4	3	2	3	4	4	4	4	3	2	2	2	2	3	4	3	4	3	2	2	2	2	3	4	4	3
263	M	18~25	Bachor	N	8	4	4	4	4	4	5	4	3	3	3	3	4	3	3	3	4	4	4	4	4	3	4	4	4	4	4	4
264	M	18~25	Bachor	N	2	3	4	3	4	3	4	3	4	4	3	4	3	2	2	2	3	2	2	2	3	2	2	2	3	4	3	3
265	M	18~25	Bachor	Y	0	1	1	1	1	1	1	1	1	1	1	1	1	1	1	1	1	1	1	1	1	1	1	1	1	1	1	1
266	F	18~25	Middle School	N	7	4	4	4	3	4	4	4	4	4	2	4	5	3	3	5	4	4	4	4	4	4	4	4	4	4	4	4
267	F	18~25	Bachor	N	4	4	3	3	3	3	5	4	3	3	3	2	3	3	3	3	3	3	3	3	3	3	3	3	3	3	3	3
268	M	18~25	Bachor	N	5	3	3	4	3	3	4	4	4	4	3	4	3	3	3	4	4	4	5	4	3	3	3	3	3	5	3	3
269	F	18~25	Bachor	N	6	3	3	4	3	3	4	4	4	4	4	3	4	4	3	4	3	4	4	3	3	3	3	3	4	4	4	4
270	M	18~25	Middle School	N	6	1	3	3	3	3	3	3	3	3	3	3	3	3	3	3	3	3	3	3	3	3	3	3	3	4	3	3
271	F	18~25	Bachor	N	5	3	3	4	2	4	4	5	4	4	4	4	4	4	3	4	4	4	4	3	4	4	4	4	4	4	4	4
272	F	18~25	Master and above	N	7	4	4	4	2	3	4	4	4	4	3	3	2	2	2	3	3	4	4	2	3	2	3	2	3	3	3	3
273	M	18~25	Middle School	N	4	4	4	4	4	4	4	4	4	4	4	3	3	3	3	3	3	3	3	3	3	3	3	3	3	3	3	3
274	F	18~25	Bachor	N	7	4	4	4	4	4	4	4	4	4	4	4	4	4	4	4	4	4	4	3	4	4	4	4	3	4	4	4
275	F	18~25	Bachor	N	4	3	3	2	4	3	2	2	2	3	3	4	4	3	3	3	1	2	1	2	1	2	2	2	4	4	4	4
276	M	18~25	Bachor	N	8	4	4	4	3	3	4	4	4	4	4	4	4	4	4	4	4	4	4	4	4	4	4	4	4	4	4	4
277	F	18~25	Bachor	Y	6	4	4	5	5	5	4	4	5	5	3	5	5	4	4	5	5	5	5	5	5	5	5	5	4	4	4	4
278	F	18~25	Bachor	N	6	1	3	4	4	1	4	4	1	4	2	5	5	4	3	4	5	4	5	5	4	4	3	3	4	4	4	4
279	F	18~25	Middle School	N	5	3	3	3	4	4	3	4	3	3	3	2	4	2	2	3	5	5	5	4	3	3	4	3	5	5	5	5
280	M	18~25	Bachor	N	5	3	3	3	3	3	3	4	4	4	4	4	4	4	4	5	4	4	4	4	2	2	2	3	4	4	4	4
281	M	18~25	Bachor	Y	6	4	4	4	3	4	4	4	3	3	3	3	3	2	1	3	4	2	3	3	3	2	2	2	4	4	4	4
282	M	18~25	中专	N	0	3	3	3	3	3	3	3	3	3	3	3	3	3	3	3	3	3	3	3	1	1	1	1	3	3	3	3
283	F	18~25	Bachor	N	7	4	4	4	4	4	4	3	3	3	3	3	3	3	3	3	3	3	3	3	3	3	3	3	3	3	3	3
284	F	18~25	Master and above	N	8	2	3	2	3	3	1	1	1	1	1	3	3	3	3	4	4	3	4	4	4	4	4	4	4	4	4	4
285	M	18~25	Bachor	N	4	3	3	3	2	2	3	4	4	4	2	2	2	2	2	2	4	3	4	3	3	3	3	3	4	4	4	3
286	M	18~25	中专	Y	5	3	3	3	3	3	3	3	3	3	3	3	3	3	3	3	3	3	3	3	3	3	3	3	3	3	3	3
287	F	18~25	Bachor	N	3	3	3	3	3	3	3	3	3	3	3	3	3	3	3	3	3	3	3	3	3	3	3	3	3	3	3	3
288	M	18~25	Higher education	N	7	5	5	5	5	5	1	4	4	3	1	5	4	4	4	4	5	5	5	5	4	3	4	4	4	4	4	4
289	M	18~25	Bachor	N	6	5	5	5	5	5	5	5	5	5	3	5	3	4	3	3	5	4	5	5	3	2	3	3	3	3	4	4
290	M	18~25	Bachor	N	8	5	4	5	2	4	4	5	3	3	2	5	4	2	2	4	5	4	5	5	4	4	4	5	4	5	5	4
291	M	18~25	Bachor	N	6	4	4	5	3	4	4	4	3	4	2	3	3	3	3	2	4	4	3	2	3	3	2	2	4	4	4	4
292	M	18~25	Bachor	N	0	3	4	5	4	3	3	4	4	4	3	3	4	3	3	5	4	3	4	4	3	3	3	3	4	4	4	4
293	F	18~25	Bachor	Y	7	3	3	3	4	4	2	3	4	3	2	4	3	3	4	4	4	4	4	4	3	3	3	3	4	4	4	4
294	M	18~25	Bachor	N	8	4	4	5	3	4	3	4	4	4	4	4	4	3	4	4	4	4	4	4	4	4	4	4	3	4	4	3
295	M	18~25	Bachor	N	4	3	3	4	3	2	4	4	4	4	3	3	4	3	3	3	4	3	2	3	3	3	3	4	4	4	4	4
296	M	18~25	Bachor	N	3	4	4	4	2	4	3	3	3	3	3	2	1	2	2	2	3	3	3	3	3	3	3	3	4	4	4	4
297	F	18~25	Bachor	N	6	3	3	3	3	3	2	2	2	2	2	3	3	4	2	3	5	3	4	4	3	3	3	3	3	3	4	4
298	F	18~25	Bachor	N	8	4	4	4	4	4	2	2	2	2	2	4	4	4	4	4	4	4	4	4	4	4	4	4	4	4	4	4
299	F	18~25	Bachor	N	6	4	4	4	4	2	3	4	4	4	3	4	3	3	3	3	4	4	4	4	4	3	3	3	3	4	4	4
300	F	18~25	Middle School	N	6	4	4	4	4	4	5	5	5	4	4	4	4	2	3	4	4	4	5	5	3	4	3	4	3	4	4	4
301	M	18~25	Master and above	Y	6	1	1	5	3	1	4	4	4	4	2	1	2	1	2	1	2	3	2	2	1	1	1	1	3	4	4	5
302	F	18~25	Bachor	N	6	5	5	5	3	5	5	5	5	5	5	4	5	4	4	4	4	3	4	4	4	3	4	4	3	4	5	3
303	M	18~25	Bachor	N	8	3	3	4	4	4	4	4	4	4	4	3	3	1	1	3	3	3	4	3	3	3	3	3	3	4	4	2
304	M	18~25	Bachor	N	5	4	4	4	4	4	4	4	4	4	4	3	4	4	4	3	3	3	3	3	2	2	2	2	3	3	3	3
305	M	18~25	Bachor	N	4	3	3	2	4	3	3	3	4	2	3	4	2	4	2	4	2	2	4	3	4	4	4	4	4	4	4	4
306	M	18~25	Bachor	N	2	3	1	1	1	1	4	4	4	4	4	2	2	2	2	1	1	2	2	1	2	2	2	2	3	2	2	2
307	F	18~25	Bachor	N	6	3	5	5	4	4	4	4	4	4	3	3	4	3	2	4	4	3	4	3	4	3	3	4	4	4	4	4
308	F	18~25	Bachor	N	7	4	4	5	3	4	2	4	4	4	3	3	3	3	2	4	4	4	4	4	4	4	4	4	3	4	4	4
309	F	18~25	Bachor	N	8	5	4	4	4	5	3	3	3	3	3	3	4	3	4	4	3	4	4	4	3	3	3	3	4	4	4	3
310	M	18~25	Bachor	N	10	5	5	5	3	5	5	4	5	5	4	4	5	4	4	4	5	4	5	5	5	5	5	5	4	5	4	4
311	M	18~25	Bachor	N	8	1	1	1	1	1	1	1	1	1	1	1	1	1	1	1	5	5	5	5	5	5	5	5	5	5	5	5
312	M	18~25	Bachor	N	8	5	5	5	3	5	4	3	3	4	3	5	5	5	5	5	5	3	5	5	4	4	4	4	5	5	5	5
313	F	18~25	Bachor	Y	7	3	3	3	3	3	3	2	2	2	2	3	3	3	3	3	4	3	4	3	4	3	4	3	5	5	5	5
